# Supplementary material for: Potential Antioxidative Components in Azadirachta indica Revealed by Bio-Affinity Ultrafiltration with SOD and XOD
Source: Antioxidants (Basel). 2022 Mar 29;11(4):658. doi: 10.3390/antiox11040658 (PMC9030372; doi:10.3390/antiox11040658)
Supplement: Supplementary file 1 [file antioxidants-11-00658-s001.zip]

Archive with 1 entries (1 files):
- antioxidants-1611120-supplementary.pdf
